# Supplementary material for: Providing an interactive undergraduate elective on safety culture online – concept and evaluation
Source: BMC Med Educ. 2022 Jun 28;22:508. doi: 10.1186/s12909-022-03541-1 (PMC9238086; doi:10.1186/s12909-022-03541-1)
Supplement: Supplementary file 1 — Additional file 1. [file 12909_2022_3541_MOESM1_ESM.zip]

Archive with 2 entries (2 files):
- Fragebogen_WS2021_1.pdf
- Fragebogen_WS2021_2.pdf
